# Supplementary material for: Staphylococcus aureus sequence type (ST) 45, ST30, and ST15 in the gut microbiota of healthy infants — persistence and population counts in relation to ST and virulence gene carriage
Source: Eur J Clin Microbiol Infect Dis. 2023 Jan 23;42(3):267–76. doi: 10.1007/s10096-022-04539-9 (PMC9899187; doi:10.1007/s10096-022-04539-9)
Supplement: Supplementary file 1 — Supplementary file1 (XLSX 59 KB) [file 10096_2022_4539_MOESM1_ESM.xlsx]

## Sheet: Main database
Bacterial ID	Child ID	Colonizing time (weeks)	First appearence (2m)	First appearece (6m)	First appeare (12m)	Resident/Transient	STs	CCs	agrI	agrII	agrIII	agrIV	lukm	seh	sem	tst	etb	sed	selr	sec	eta	sea	PVL	hlb	selp	seb	etv	selq	etdjapan	sel	seo	Edin	selk	No toxin	bsp	cna	lbp	ebp	fib	clfA	clfB	fnbA	fnbB	Virulence Score	Population counts 1 w	Population counts 2 w	Population counts 4 w	Population counts 8 w	Population counts 6 m
1.1.1	1	23	1			R	15	15	0	1	0	0	0	0	0	0	0	0	0	0	0	0	0	0	0	0	0	0	0	0	0	0	0	1	0	0	1	0	1	1	1	1	1	6	6.7	7	6.7	7	5.5
1.2.6			1			T	15	15	0	1	0	0	0	0	0	0	0	0	0	0	0	0	0	0	0	0	0	0	0	0	0	0	0	1	0	0	1	0	1	1	1	1	1	6	.	7	.	.	4.9
4.0.4	4	23.5	1			R	30	30	0	0	1	0	0	0	1	1	0	0	0	0	0	1	0	0	0	0	0	0	0	0	1	0	0	0	1	1	1	1	1	1	1	0	1	12	8.3	.	.	4.3	4.6
4.5.7				1		UN	20	20	1	0	0	0	0	0	1	0	0	0	0	0	0	0	0	0	0	0	0	0	0	0	1	0	0	0	0	0	1	0	1	1	1	1	1	8	.	.	.	.	4.3
5.1.3	5	47	1			R	45	45	1	0	0	0	0	0	1	0	0	0	0	1	0	0	0	0	0	0	0	0	0	1	1	0	0	0	0	1	1	1	0	0	0	1	1	9	7.9	7.2	7.2	.	.
5.4.5		16	1			R	45	45	1	0	0	0	0	0	1	0	0	0	0	1	0	0	0	0	0	0	0	0	0	1	1	0	0	0	0	1	1	1	0	1	1	1	1	11	.	.	.	5.8	5.9
7.0.1	7	23.5	1			R	15	15	0	1	0	0	0	0	0	0	0	0	0	0	0	0	0	0	0	0	0	0	0	0	0	0	0	1	0	0	1	0	1	1	1	1	1	6	.	7.2	6.9	6.8	5.1
7.1.3		23	1			R	15	15	0	1	0	0	0	0	0	0	0	0	0	0	0	0	0	0	0	0	0	0	0	0	0	0	0	1	0	0	1	0	1	1	1	1	1	6	6.3	.	7.4	.	4.9
7.6.10					1	UN	45	45	1	0	0	0	0	0	1	0	0	0	0	1	0	0	0	0	0	0	0	0	0	1	1	0	0	0	0	1	1	0	0	1	1	1	1	10	.	.	.	.	.
7.6.12					1	UN	15	15	0	1	0	0	0	0	0	0	0	0	0	0	0	0	0	0	0	0	0	0	0	0	0	0	0	1	0	0	1	0	1	1	1	1	1	6	.	.	.	.	.
8.0.7	8	48	1			R	45	45	1	0	0	0	0	0	1	0	0	0	0	1	0	0	0	0	0	0	0	0	0	1	1	0	0	0	0	1	1	1	1	1	1	1	1	12	6.8	8	7.1	5.6	4.3
9.1.5	9	7	1			R	9	9	0	1	0	0	0	0	1	0	0	0	0	0	1	0	0	0	0	0	0	0	0	0	1	0	0	0	0	0	1	1	1	1	1	1	1	10	4.8	.	7.1	4.6	.
9.2.7			1			T	9	9	0	1	0	0	0	0	1	0	0	0	0	0	1	0	0	0	0	0	0	0	0	0	1	0	0	0	0	0	1	1	1	1	1	1	1	10	.	6	.	.	5.2
11.1.6	11	23	1			R	30	30	0	0	1	0	0	0	1	1	0	0	0	0	0	1	0	0	0	0	0	0	0	0	1	0	0	0	1	1	1	1	1	1	1	0	1	12	3.9	3.5	3.6	2.6	3.4
12.5.6	12			1		UN	455	45	1	0	0	0	0	0	1	0	0	0	0	0	0	0	0	0	0	0	0	0	0	0	1	0	0	0	0	1	1	1	0	1	1	1	1	9	.	.	.	.	6.5
13.2.6	13		1			R	30	30	0	0	1	0	0	0	1	1	0	0	0	0	0	0	0	1	0	0	0	0	0	0	1	0	0	0	1	1	1	1	1	1	1	1	1	13	.	6.8	8.1	7.5	.
13.6.5					1	UN	46	45	1	0	0	0	0	0	1	0	0	0	0	0	0	0	0	0	0	0	0	0	0	0	1	0	0	0	0	1	1	1	0	1	1	1	1	9	.	.	.	.	.
14.0.5	14	23.5	1			R	unknown	unknown	0	1	0	0	0	0	0	0	0	0	0	0	0	0	0	0	1	1	0	0	0	0	0	0	0	0	0	1	1	1	1	1	1	1	1	10	.	6.4	7.2	6.8	5.8
15.1.4	15		1			T	30	30	0	0	1	0	0	0	1	1	0	0	0	0	0	1	0	0	0	0	0	0	0	0	1	0	0	0	1	1	1	1	1	1	1	0	0	11	7.8	5.6	.	.	.
15.3.2		44	1			R	45	45	1	0	0	0	0	0	1	0	0	0	0	1	0	0	0	0	0	0	0	0	0	1	1	0	0	0	0	1	1	1	0	1	1	1	1	11	.	.	6.3	6.8	4.5
16.1.1	16	23	1			R	20	20	1	0	0	0	0	0	1	0	0	0	0	0	0	0	0	0	0	0	0	0	0	0	1	0	0	0	0	0	1	0	1	1	1	1	1	8	8	9.8	8.3	8.3	.
16.5.9				1		UN	20	20	1	0	0	0	0	0	1	0	0	0	0	0	0	0	0	0	0	0	0	0	0	0	1	0	0	0	0	0	1	0	1	1	1	1	1	8	.	.	.	.	5
17.5.6	17	44		1		R	45	45	1	0	0	0	0	0	1	0	0	0	0	0	0	0	0	0	0	0	0	0	0	0	1	0	0	0	0	1	1	1	0	1	1	1	1	9	.	.	.	4.6	5.5
18.2.7	18	22	1			R	30	30	0	0	1	0	0	0	1	0	0	0	0	0	0	1	0	0	0	0	0	0	0	0	1	0	0	0	1	1	1	1	1	1	1	1	1	12	.	5.1	5.6	6.4	6.2
19.2.4	19	22	1			R	15	15	0	1	0	0	0	0	0	0	0	0	0	0	0	0	0	0	0	0	0	0	0	0	0	0	0	1	0	0	1	0	1	1	1	1	1	6	.	5.6	.	4.9	6.5
19.2.5			1			T	15	15	0	1	0	0	0	0	0	0	0	0	0	0	0	0	0	0	0	0	0	0	0	0	0	0	0	1	0	0	1	0	1	1	1	0	1	5	.	5.6	4.8	.	.
21.2.6	21	46	1			R	30	30	0	0	1	0	0	0	1	1	0	0	0	0	0	1	0	0	0	0	0	0	0	0	1	0	0	0	1	1	1	1	1	1	1	0	1	12	.	3.8	.	5.7	5.7
22.1.3	22	47	1			R	2595	30	0	0	1	0	0	0	0	0	0	0	0	0	0	0	0	0	0	0	0	0	0	0	1	0	0	0	1	1	1	1	1	1	1	0	1	9	6.8	.	6.6	.	4.8
22.2.2c			1			T	20	20	1	0	0	0	0	0	1	0	0	0	0	0	0	0	0	0	0	0	0	0	0	0	1	0	0	0	0	0	1	0	1	1	1	1	1	8	.	6.3	.	.	.
22.4.4			1			UN	2595	30	0	0	1	0	0	0	0	0	0	0	0	0	0	0	1	0	0	0	0	0	0	0	1	0	0	0	1	1	1	1	1	1	1	0	1	10	.	.	.	3.5	.
23.2.2d	23	46	1			R	30	30	0	0	1	0	0	0	1	1	0	0	0	0	0	1	0	0	0	0	0	0	0	0	1	0	0	0	1	1	1	1	1	1	1	0	1	12	7.9	6.3	5.8	8.2	5.6
24.1.3	24	23	1			R	109	9	0	1	0	0	0	0	1	0	0	0	0	0	1	0	0	0	0	0	0	0	0	0	1	0	0	0	0	0	1	1	1	1	1	1	1	10	6.3	6.6	5.8	4.9	4.8
25.2.3	25	6	1			R	15	15	0	1	0	0	0	0	0	0	0	0	0	0	0	0	0	0	0	0	0	0	0	0	0	0	0	1	0	0	1	0	1	1	1	1	1	6	.	4.9	5	4.9	.
25.3.2			1			T	15	15	0	1	0	0	0	0	0	0	0	0	0	0	0	0	0	0	0	0	0	0	0	0	0	0	0	1	0	0	1	0	1	1	1	1	1	6	.	.	4.9	.	.
26.1.8	26		1			T	375	59	1	0	0	0	0	0	0	0	0	0	0	0	0	1	0	1	0	1	0	1	0	0	0	0	1	0	0	0	1	0	1	1	1	1	1	11	6.2	.	.	.	.
26.5.7				1		UN	375	59	1	0	0	0	0	0	0	0	0	0	0	0	0	1	0	1	0	1	0	1	0	0	0	0	1	0	0	0	1	0	1	1	1	1	1	11	.	.	.	.	4.5
27.1.3	27	7	1			R	30	30	0	0	1	0	0	0	1	1	0	0	0	0	0	0	0	1	0	0	0	0	0	0	1	0	0	0	1	1	1	1	1	1	1	0	1	12	7.7	.	.	4.9	.
27.3.5			1			T	30	30	0	0	1	0	0	0	1	1	0	0	0	0	0	0	0	1	0	0	0	0	0	0	1	0	0	0	1	1	1	1	1	1	1	0	1	12	.	.	5.2	.	.
28.1.6	28	7	1			R	30	30	0	0	1	0	0	0	1	1	0	0	0	0	0	0	0	1	0	0	0	0	0	0	1	0	0	0	1	1	1	1	1	1	1	0	1	12	8.5	7.3	8.6	7.3	.
28.6.8					1	UN	45	45	1	0	0	0	0	0	1	1	0	0	0	1	0	0	0	0	0	0	0	0	0	1	1	0	0	0	0	1	1	1	0	1	1	1	1	12	.	.	.	.	.
29.6.3	29				1	UN	1	1	0	0	1	0	0	1	0	0	0	0	0	0	0	1	0	0	0	0	0	1	0	0	0	0	1	0	0	0	1	1	1	1	1	1	1	11	.	.	.	.	.
30.1.2	30	23	1			R	5	5	0	1	0	0	0	0	1	0	0	0	0	0	0	0	0	0	1	0	0	0	0	0	1	0	0	0	0	0	1	1	1	1	1	1	1	10	6.8	7.1	8.3	4.5	5.7
30.6.6					1	UN	unknown	unknown	0	1	0	0	0	0	1	0	0	0	0	0	0	0	0	0	1	0	0	0	0	0	1	0	0	0	0	0	1	1	1	1	1	1	1	10	.	.	.	.	.
32.0.5	32	23.5	1			R	34	30	0	0	1	0	0	1	1	1	0	0	0	0	0	0	0	0	0	0	0	0	0	0	1	0	0	0	1	0	1	1	1	1	1	0	1	11	5.3	8.7	4.9	.	4.6
32.6.4					1	R	15	15	0	1	0	0	0	0	0	0	0	0	0	0	0	0	0	0	0	0	0	0	0	0	0	0	0	1	0	0	1	0	1	1	1	1	1	6	.	.	.	6.2	.
33.6.5					1	UN	45	45	1	0	0	0	0	0	1	1	0	0	0	1	0	0	0	0	0	0	0	0	0	1	1	0	0	0	0	1	1	1	0	1	1	1	1	12	.	.	.	.	.
34.1.5	34	23	1			R	1975	97	1	0	0	0	0	0	0	0	0	0	0	0	0	0	0	0	0	0	0	0	0	0	0	0	0	1	0	0	1	1	1	1	1	1	1	7	6.6	6.3	5.8	4.4	3.3
34.1.6			1			T	30	30	0	0	1	0	0	0	1	1	0	0	0	0	0	1	0	0	0	0	0	0	0	0	1	0	0	0	1	1	1	1	1	1	1	0	1	12	6.9	.	5.7	.	.
34.6.6					1	UN	30	30	0	0	1	0	0	0	1	1	0	0	0	0	0	1	0	0	0	0	0	0	0	0	1	0	0	0	1	1	1	1	1	1	1	0	1	12	.	.	.	.	.
35.1.5.	35	23	1			R	15	15	0	1	0	0	0	0	0	0	0	0	0	0	0	0	0	0	0	0	0	0	0	0	0	0	0	1	0	0	1	0	1	1	1	1	1	6	6.2	7.1	6.5	6.5	4.2
36.0.2	36	48	1			R	22	22	1	0	0	0	0	0	1	0	0	0	0	0	0	0	0	0	0	0	0	0	0	0	1	0	0	0	0	0	1	0	0	1	1	1	1	7	6.8	6.5	8.5	5.8	5.7
36.5.9				1		R	45	45																																					.	.	.	.	5.7
37.5.5	37	24		1		R	45	45	1	0	0	0	0	0	1	0	0	0	0	0	0	0	0	0	0	0	0	0	0	0	1	0	0	0	0	1	1	1	0	1	1	1	1	9	.	.	.	.	5.7
38.1.4	38	24	1			R	8	8	1	0	0	0	0	0	0	0	0	1	1	0	0	1	0	0	0	0	0	0	0	0	0	0	0	0	0	0	1	0	1	1	1	1	1	9	6.8	6.2	6	5.8	.
39.0.3	39	48	1			R	45	45	1	0	0	0	0	0	1	0	0	0	0	1	0	0	0	0	0	0	0	0	0	1	1	0	0	0	0	1	1	1	0	1	1	1	1	11	8	8	8.3	8.2	5.3
40.2.1	40	22	1			R	133	unknown	1	0	0	0	0	0	0	0	0	0	0	0	0	0	0	1	0	0	0	0	0	0	0	0	0	0	0	0	1	0	1	1	1	1	1	7	.	8.7	8.6	6.6	4.5
42.2.4	42	6	1			R	361	672	1	0	0	0	0	0	1	0	0	0	0	0	0	0	0	0	0	0	0	0	0	0	1	0	0	0	0	0	1	0	1	1	1	1	1	8	.	5.3	8.1	8.1	.
43.1.1	43	23	1			R	455	45	1	0	0	0	0	0	1	0	0	0	0	0	0	0	0	0	0	0	0	0	0	0	1	0	0	0	0	1	1	1	0	1	1	1	1	9	8.8	8.4	8	6.9	5.8
44.1.4	44	23	1			R	15	15	0	1	0	0	0	0	0	0	0	0	0	0	0	0	0	0	0	0	0	0	0	0	0	0	0	1	0	0	1	0	1	1	1	1	1	6	6.5	8.6	4.8	4.1	3.6
45.1.8	45		1			T	15	15	0	1	0	0	0	0	0	0	0	0	0	0	0	0	0	0	0	0	0	0	0	0	0	0	0	1	0	0	1	0	1	1	1	1	1	6	4.8	.	.	.	.
45.2.5		6	1			R	15	15	0	1	0	0	0	0	0	0	0	0	0	0	0	0	0	0	0	0	0	0	0	0	0	0	0	1	0	0	1	0	1	1	1	1	1	6	.	6.5	6.8	6.8	.
46.4.7	46	16	1			R	50	unknown	0	0	0	1	0	0	1	0	0	0	0	0	0	0	0	0	0	0	0	0	0	0	1	0	0	0	0	1	1	1	1	1	1	0	1	9	.	.	.	5.2	4.5
48.0.2	48	8	1			R	45	45	1	0	0	0	0	0	1	0	0	0	0	1	0	0	0	0	0	0	0	0	0	1	1	0	0	0	0	1	1	1	0	1	1	1	1	11	8	7.8	7.2	8	.
48.4.4			1			UN	5	5	0	1	0	0	0	0	1	0	0	0	0	0	0	0	0	0	0	1	0	1	0	0	1	0	1	0	0	0	1	1	1	1	1	1	1	12	.	.	.	7	.
48.5.6				1		UN	45	45	1	0	0	0	0	0	1	0	0	0	0	1	0	0	0	0	0	0	0	0	0	1	1	0	0	0	0	1	1	1	0	1	1	1	1	11	.	.	.	.	6.2
49.1.3	49	23	1			R	45	45	1	0	0	0	0	0	1	0	0	0	0	1	0	0	0	0	0	0	0	0	0	1	1	0	0	0	0	1	1	1	0	1	1	1	1	11	7.1	8	7.7	6.8	.
49.5.6				1		UN	45	45	1	0	0	0	0	0	1	0	0	0	0	1	0	0	0	0	0	0	0	0	0	1	1	0	0	0	0	1	1	1	0	1	1	1	1	11	.	.	.	.	4.6
[truncated: 1 more columns]

## Sheet: Regression analyses
S. aureus ID	Child ID	bsp	sec	ebp	tst	fib	sem	seo	cna	sea	No toxin	VF Score	Resident/Transient	Other STs	ST15	ST30	ST45	Age 4 weeks	Age 8 weeks	Age 24 weeks	Age 52 weeks	Pupulation counts
1.1.1	1	0	0	0	0	1	0	0	0	0	1	6	R	0	1	0	0	1	1	1	1	6.7
1.2.6		0	0	0	0	1	0	0	0	0	1	6	T	0	1	0	0
7.0.1	7	0	0	0	0	1	0	0	0	0	1	6	R	0	1	0	0
7.1.3		0	0	0	0	1	0	0	0	0	1	6	R	0	1	0	0	1	1	1	1	6.3
7.6.12		0	0	0	0	1	0	0	0	0	1	6	UN	0	1	0	0
19.2.4	19	0	0	0	0	1	0	0	0	0	1	6	R	0	1	0	0
19.2.5		0	0	0	0	1	0	0	0	0	1	6	T	0	1	0	0
25.2.3	25	0	0	0	0	1	0	0	0	0	1	6	R	0	1	0	0
25.3.2		0	0	0	0	1	0	0	0	0	1	6	T	0	1	0	0
32.6.4		0	0	0	0	1	0	0	0	0	1	6	R	0	1	0	0
35.1.5.	35	0	0	0	0	1	0	0	0	0	1	6	R	0	1	0	0	1	1	1	1	6.2
44.1.4	44	0	0	0	0	1	0	0	0	0	1	6	R	0	1	0	0	1	1	1	1	6.5
45.1.8	45	0	0	0	0	1	0	0	0	0	1	6	T	0	1	0	0	1	1	1	1	4.8
45.2.5		0	0	0	0	1	0	0	0	0	1	6	R	0	1	0	0
4.0.4	4	1	0	1	1	1	1	1	1	1	0	12	R	0	0	1	0	1	1	1	1	8.3
11.1.6	11	1	0	1	1	1	1	1	1	1	0	12	R	0	0	1	0	1	1	1	1	3.9
13.2.6	13	1	0	1	1	1	1	1	1	0	0	13	R	0	0	1	0
15.1.4	15	1	0	1	1	1	1	1	1	1	0	11	T	0	0	1	0	1	1	1	1	7.8
18.2.7	18	1	0	1	0	1	1	1	1	1	0	12	R	0	0	1	0
21.2.6	21	1	0	1	1	1	1	1	1	1	0	12	R	0	0	1	0
23.2.2d	23	1	0	1	1	1	1	1	1	1	0	12	R	0	0	1	0	1	1	1	1	7.9
27.1.3	27	1	0	1	1	1	1	1	1	0	0	12	R	0	0	1	0	1	1	1	1	7.7
27.3.5		1	0	1	1	1	1	1	1	0	0	12	T	0	0	1	0
28.1.6	28	1	0	1	1	1	1	1	1	0	0	12	R	0	0	1	0	1	1	1	1	8.5
34.1.6		1	0	1	1	1	1	1	1	1	0	12	T	0	0	1	0	1	1	1	1	6.9
34.6.6		1	0	1	1	1	1	1	1	1	0	12	UN	0	0	1	0
5.1.3	5	0	1	1	0	0	1	1	1	0	0	9	R	0	0	0	1	1	1	1	1	7.9
5.4.5		0	1	1	0	0	1	1	1	0	0	11	R	0	0	0	1
7.6.10		0	1	0	0	0	1	1	1	0	0	10	UN	0	0	0	1
8.0.7	8	0	1	1	0	1	1	1	1	0	0	12	R	0	0	0	1	1	1	1	1	6.8
15.3.2		0	1	1	0	0	1	1	1	0	0	11	R	0	0	0	1
17.5.6	17	0	0	1	0	0	1	1	1	0	0	9	R	0	0	0	1
28.6.8		0	1	1	1	0	1	1	1	0	0	12	UN	0	0	0	1
33.6.5		0	1	1	1	0	1	1	1	0	0	12	UN	0	0	0	1
37.5.5	37	0	0	1	0	0	1	1	1	0	0	9	R	0	0	0	1
39.0.3	39	0	1	1	0	0	1	1	1	0	0	11	R	0	0	0	1	1	1	1	1	8
48.0.2	48	0	1	1	0	0	1	1	1	0	0	11	R	0	0	0	1	1	1	1	1	8
48.5.6		0	1	1	0	0	1	1	1	0	0	11	UN	0	0	0	1
49.1.3	49	0	1	1	0	0	1	1	1	0	0	11	R	0	0	0	1	1	1	1	1	7.1
49.5.6		0	1	1	0	0	1	1	1	0	0	11	UN	0	0	0	1
36.5.9														0			1
30.6.6		0	0	1	0	1	1	1	0	0	0	10	UN	1	0	0	0
26.1.8	26	0	0	0	0	1	0	0	0	1	0	11	T	1	0	0	0	1	1	1	1	6.2
4.5.7		0	0	0	0	1	1	1	0	0	0	8	UN	1	0	0	0
9.1.5	9	0	0	1	0	1	1	1	0	0	0	10	R	1	0	0	0	1	1	1	1	4.8
9.2.7		0	0	1	0	1	1	1	0	0	0	10	T	1	0	0	0
12.5.6	12	0	0	1	0	0	1	1	1	0	0	9	UN	1	0	0	0
13.6.5		0	0	1	0	0	1	1	1	0	0	9	UN	1	0	0	0
14.0.5	14	0	0	1	0	1	0	0	1	0	0	10	R	1	0	0	0
16.1.1	16	0	0	0	0	1	1	1	0	0	0	8	R	1	0	0	0	1	1	1	1	8
16.5.9		0	0	0	0	1	1	1	0	0	0	8	UN	1	0	0	0
22.1.3	22	1	0	1	0	1	0	1	1	0	0	9	R	1	0	0	0	1	1	1	1	6.8
22.2.2c		0	0	0	0	1	1	1	0	0	0	8	T	1	0	0	0
22.4.4		1	0	1	0	1	0	1	1	0	0	10	UN	1	0	0	0
24.1.3	24	0	0	1	0	1	1	1	0	0	0	10	R	1	0	0	0	1	1	1	1	6.3
26.5.7		0	0	0	0	1	0	0	0	1	0	11	UN	1	0	0	0
29.6.3	29	0	0	1	0	1	0	0	0	1	0	11	UN	1	0	0	0
30.1.2	30	0	0	1	0	1	1	1	0	0	0	10	R	1	0	0	0	1	1	1	1	6.8
32.0.5	32	1	0	1	1	1	1	1	0	0	0	11	R	1	0	0	0	1	1	1	1	5.3
34.1.5	34	0	0	1	0	1	0	0	0	0	1	7	R	1	0	0	0	1	1	1	1	6.6
36.0.2	36	0	0	0	0	0	1	1	0	0	0	7	R	1	0	0	0	1	1	1	1	6.8
38.1.4	38	0	0	0	0	1	0	0	0	1	0	9	R	1	0	0	0	1	1	1	1	6.8
40.2.1	40	0	0	0	0	1	0	0	0	0	0	7	R	1	0	0	0
42.2.4	42	0	0	0	0	1	1	1	0	0	0	8	R	1	0	0	0
43.1.1	43	0	0	1	0	0	1	1	1	0	0	9	R	1	0	0	0	1	1	1	1	8.8
46.4.7	46	0	0	1	0	1	1	1	1	0	0	9	R	1	0	0	0
48.4.4		0	0	1	0	1	1	1	0	0	0	12	UN	1	0	0	0
1.1.1	1	0	0	0	0	1	0	0	0	0	1	6	R	0	1	0	0	2	2	2	2	7
1.2.6		0	0	0	0	1	0	0	0	0	1	6	T	0	1	0	0	2	2	2	2	7
7.0.1	7	0	0	0	0	1	0	0	0	0	1	6	R	0	1	0	0	2	2	2	2	7.2
7.1.3		0	0	0	0	1	0	0	0	0	1	6	R	0	1	0	0
7.6.12		0	0	0	0	1	0	0	0	0	1	6	UN	0	1	0	0
19.2.4	19	0	0	0	0	1	0	0	0	0	1	6	R	0	1	0	0	2	2	2	2	5.6
19.2.5		0	0	0	0	1	0	0	0	0	1	6	T	0	1	0	0	2	2	2	2	5.6
25.2.3	25	0	0	0	0	1	0	0	0	0	1	6	R	0	1	0	0	2	2	2	2	4.9
25.3.2		0	0	0	0	1	0	0	0	0	1	6	T	0	1	0	0
32.6.4		0	0	0	0	1	0	0	0	0	1	6	R	0	1	0	0
35.1.5.	35	0	0	0	0	1	0	0	0	0	1	6	R	0	1	0	0	2	2	2	2	7.1
44.1.4	44	0	0	0	0	1	0	0	0	0	1	6	R	0	1	0	0	2	2	2	2	8.6
45.1.8	45	0	0	0	0	1	0	0	0	0	1	6	T	0	1	0	0
45.2.5		0	0	0	0	1	0	0	0	0	1	6	R	0	1	0	0	2	2	2	2	6.5
4.0.4	4	1	0	1	1	1	1	1	1	1	0	12	R	0	0	1	0
11.1.6	11	1	0	1	1	1	1	1	1	1	0	12	R	0	0	1	0	2	2	2	2	3.5
13.2.6	13	1	0	1	1	1	1	1	1	0	0	13	R	0	0	1	0	2	2	2	2	6.8
15.1.4	15	1	0	1	1	1	1	1	1	1	0	11	T	0	0	1	0	2	2	2	2	5.6
18.2.7	18	1	0	1	0	1	1	1	1	1	0	12	R	0	0	1	0	2	2	2	2	5.1
21.2.6	21	1	0	1	1	1	1	1	1	1	0	12	R	0	0	1	0	2	2	2	2	3.8
23.2.2d	23	1	0	1	1	1	1	1	1	1	0	12	R	0	0	1	0	2	2	2	2	6.3
27.1.3	27	1	0	1	1	1	1	1	1	0	0	12	R	0	0	1	0
27.3.5		1	0	1	1	1	1	1	1	0	0	12	T	0	0	1	0
28.1.6	28	1	0	1	1	1	1	1	1	0	0	12	R	0	0	1	0	2	2	2	2	7.3
34.1.6		1	0	1	1	1	1	1	1	1	0	12	T	0	0	1	0
34.6.6		1	0	1	1	1	1	1	1	1	0	12	UN	0	0	1	0
5.1.3	5	0	1	1	0	0	1	1	1	0	0	9	R	0	0	0	1	2	2	2	2	7.2
5.4.5		0	1	1	0	0	1	1	1	0	0	11	R	0	0	0	1
7.6.10		0	1	0	0	0	1	1	1	0	0	10	UN	0	0	0	1
8.0.7	8	0	1	1	0	1	1	1	1	0	0	12	R	0	0	0	1	2	2	2	2	8
15.3.2		0	1	1	0	0	1	1	1	0	0	11	R	0	0	0	1
17.5.6	17	0	0	1	0	0	1	1	1	0	0	9	R	0	0	0	1
28.6.8		0	1	1	1	0	1	1	1	0	0	12	UN	0	0	0	1
33.6.5		0	1	1	1	0	1	1	1	0	0	12	UN	0	0	0	1
37.5.5	37	0	0	1	0	0	1	1	1	0	0	9	R	0	0	0	1
39.0.3	39	0	1	1	0	0	1	1	1	0	0	11	R	0	0	0	1	2	2	2	2	8
48.0.2	48	0	1	1	0	0	1	1	1	0	0	11	R	0	0	0	1	2	2	2	2	7.8
48.5.6		0	1	1	0	0	1	1	1	0	0	11	UN	0	0	0	1
49.1.3	49	0	1	1	0	0	1	1	1	0	0	11	R	0	0	0	1	2	2	2	2	8
49.5.6		0	1	1	0	0	1	1	1	0	0	11	UN	0	0	0	1
36.5.9														0			1
30.6.6		0	0	1	0	1	1	1	0	0	0	10	UN	1	0	0	0
26.1.8	26	0	0	0	0	1	0	0	0	1	0	11	T	1	0	0	0
4.5.7		0	0	0	0	1	1	1	0	0	0	8	UN	1	0	0	0
9.1.5	9	0	0	1	0	1	1	1	0	0	0	10	R	1	0	0	0
9.2.7		0	0	1	0	1	1	1	0	0	0	10	T	1	0	0	0	2	2	2	2	6
12.5.6	12	0	0	1	0	0	1	1	1	0	0	9	UN	1	0	0	0
13.6.5		0	0	1	0	0	1	1	1	0	0	9	UN	1	0	0	0
14.0.5	14	0	0	1	0	1	0	0	1	0	0	10	R	1	0	0	0	2	2	2	2	6.4
16.1.1	16	0	0	0	0	1	1	1	0	0	0	8	R	1	0	0	0	2	2	2	2	9.8
16.5.9		0	0	0	0	1	1	1	0	0	0	8	UN	1	0	0	0
22.1.3	22	1	0	1	0	1	0	1	1	0	0	9	R	1	0	0	0
22.2.2c		0	0	0	0	1	1	1	0	0	0	8	T	1	0	0	0	2	2	2	2	6.3
22.4.4		1	0	1	0	1	0	1	1	0	0	10	UN	1	0	0	0
24.1.3	24	0	0	1	0	1	1	1	0	0	0	10	R	1	0	0	0	2	2	2	2	6.6
26.5.7		0	0	0	0	1	0	0	0	1	0	11	UN	1	0	0	0
29.6.3	29	0	0	1	0	1	0	0	0	1	0	11	UN	1	0	0	0
30.1.2	30	0	0	1	0	1	1	1	0	0	0	10	R	1	0	0	0	2	2	2	2	7.1
32.0.5	32	1	0	1	1	1	1	1	0	0	0	11	R	1	0	0	0	2	2	2	2	8.7
34.1.5	34	0	0	1	0	1	0	0	0	0	1	7	R	1	0	0	0	2	2	2	2	6.3
36.0.2	36	0	0	0	0	0	1	1	0	0	0	7	R	1	0	0	0	2	2	2	2	6.5
38.1.4	38	0	0	0	0	1	0	0	0	1	0	9	R	1	0	0	0	2	2	2	2	6.2
40.2.1	40	0	0	0	0	1	0	0	0	0	0	7	R	1	0	0	0	2	2	2	2	8.7
42.2.4	42	0	0	0	0	1	1	1	0	0	0	8	R	1	0	0	0	2	2	2	2	5.3
43.1.1	43	0	0	1	0	0	1	1	1	0	0	9	R	1	0	0	0	2	2	2	2	8.4
46.4.7	46	0	0	1	0	1	1	1	1	0	0	9	R	1	0	0	0
48.4.4		0	0	1	0	1	1	1	0	0	0	12	UN	1	0	0	0
1.1.1	1	0	0	0	0	1	0	0	0	0	1	6	R	0	1	0	0	4	4	4	4	6.7
1.2.6		0	0	0	0	1	0	0	0	0	1	6	T	0	1	0	0
7.0.1	7	0	0	0	0	1	0	0	0	0	1	6	R	0	1	0	0	4	4	4	4	6.9
7.1.3		0	0	0	0	1	0	0	0	0	1	6	R	0	1	0	0	4	4	4	4	7.4
7.6.12		0	0	0	0	1	0	0	0	0	1	6	UN	0	1	0	0
19.2.4	19	0	0	0	0	1	0	0	0	0	1	6	R	0	1	0	0
19.2.5		0	0	0	0	1	0	0	0	0	1	6	T	0	1	0	0	4	4	4	4	4.8
25.2.3	25	0	0	0	0	1	0	0	0	0	1	6	R	0	1	0	0	4	4	4	4	5
25.3.2		0	0	0	0	1	0	0	0	0	1	6	T	0	1	0	0	4	4	4	4	4.9
32.6.4		0	0	0	0	1	0	0	0	0	1	6	R	0	1	0	0
35.1.5.	35	0	0	0	0	1	0	0	0	0	1	6	R	0	1	0	0	4	4	4	4	6.5
44.1.4	44	0	0	0	0	1	0	0	0	0	1	6	R	0	1	0	0	4	4	4	4	4.8
45.1.8	45	0	0	0	0	1	0	0	0	0	1	6	T	0	1	0	0
45.2.5		0	0	0	0	1	0	0	0	0	1	6	R	0	1	0	0	4	4	4	4	6.8
4.0.4	4	1	0	1	1	1	1	1	1	1	0	12	R	0	0	1	0
11.1.6	11	1	0	1	1	1	1	1	1	1	0	12	R	0	0	1	0	4	4	4	4	3.6
13.2.6	13	1	0	1	1	1	1	1	1	0	0	13	R	0	0	1	0	4	4	4	4	8.1
15.1.4	15	1	0	1	1	1	1	1	1	1	0	11	T	0	0	1	0
18.2.7	18	1	0	1	0	1	1	1	1	1	0	12	R	0	0	1	0	4	4	4	4	5.6
21.2.6	21	1	0	1	1	1	1	1	1	1	0	12	R	0	0	1	0
23.2.2d	23	1	0	1	1	1	1	1	1	1	0	12	R	0	0	1	0	4	4	4	4	5.8
27.1.3	27	1	0	1	1	1	1	1	1	0	0	12	R	0	0	1	0
27.3.5		1	0	1	1	1	1	1	1	0	0	12	T	0	0	1	0	4	4	4	4	5.2
28.1.6	28	1	0	1	1	1	1	1	1	0	0	12	R	0	0	1	0	4	4	4	4	8.6
34.1.6		1	0	1	1	1	1	1	1	1	0	12	T	0	0	1	0	4	4	4	4	5.7
34.6.6		1	0	1	1	1	1	1	1	1	0	12	UN	0	0	1	0
5.1.3	5	0	1	1	0	0	1	1	1	0	0	9	R	0	0	0	1	4	4	4	4	7.2
5.4.5		0	1	1	0	0	1	1	1	0	0	11	R	0	0	0	1
7.6.10		0	1	0	0	0	1	1	1	0	0	10	UN	0	0	0	1
8.0.7	8	0	1	1	0	1	1	1	1	0	0	12	R	0	0	0	1	4	4	4	4	7.1
15.3.2		0	1	1	0	0	1	1	1	0	0	11	R	0		0	1	4	4	4	4	6.3
17.5.6	17	0	0	1	0	0	1	1	1	0	0	9	R	0	0	0	1
28.6.8		0	1	1	1	0	1	1	1	0	0	12	UN	0	0	0	1
33.6.5		0	1	1	1	0	1	1	1	0	0	12	UN	0	0	0	1
37.5.5	37	0	0	1	0	0	1	1	1	0	0	9	R	0	0	0	1
39.0.3	39	0	1	1	0	0	1	1	1	0	0	11	R	0	0	0	1	4	4	4	4	8.3
48.0.2	48	0	1	1	0	0	1	1	1	0	0	11	R	0	0	0	1	4	4	4	4	7.2
48.5.6		0	1	1	0	0	1	1	1	0	0	11	UN	0	0	0	1
49.1.3	49	0	1	1	0	0	1	1	1	0	0	11	R	0	0	0	1	4	4	4	4	7.7
49.5.6		0	1	1	0	0	1	1	1	0	0	11	UN	0	0	0	1
36.5.9														0			1
30.6.6		0	0	1	0	1	1	1	0	0	0	10	UN	1	0	0	0
26.1.8	26	0	0	0	0	1	0	0	0	1	0	11	T	1	0	0	0
4.5.7		0	0	0	0	1	1	1	0	0	0	8	UN	1	0	0	0
9.1.5	9	0	0	1	0	1	1	1	0	0	0	10	R	1	0	0	0	4	4	4	4	7.1
9.2.7		0	0	1	0	1	1	1	0	0	0	10	T	1	0	0	0
12.5.6	12	0	0	1	0	0	1	1	1	0	0	9	UN	1	0	0	0
13.6.5		0	0	1	0	0	1	1	1	0	0	9	UN	1	0	0	0
14.0.5	14	0	0	1	0	1	0	0	1	0	0	10	R	1	0	0	0	4	4	4	4	7.2
16.1.1	16	0	0	0	0	1	1	1	0	0	0	8	R	1	0	0	0	4	4	4	4	8.3
16.5.9		0	0	0	0	1	1	1	0	0	0	8	UN	1	0	0	0
22.1.3	22	1	0	1	0	1	0	1	1	0	0	9	R	1	0	0	0	4	4	4	4	6.6
22.2.2c		0	0	0	0	1	1	1	0	0	0	8	T	1	0	0	0
22.4.4		1	0	1	0	1	0	1	1	0	0	10	UN	1	0	0	0
24.1.3	24	0	0	1	0	1	1	1	0	0	0	10	R	1	0	0	0	4	4	4	4	5.8
26.5.7		0	0	0	0	1	0	0	0	1	0	11	UN	1	0	0	0
29.6.3	29	0	0	1	0	1	0	0	0	1	0	11	UN	1	0	0	0
30.1.2	30	0	0	1	0	1	1	1	0	0	0	10	R	1	0	0	0	4	4	4	4	8.3
32.0.5	32	1	0	1	1	1	1	1	0	0	0	11	R	1	0	0	0	4	4	4	4	4.9
34.1.5	34	0	0	1	0	1	0	0	0	0	1	7	R	1	0	0	0	4	4	4	4	5.8
36.0.2	36	0	0	0	0	0	1	1	0	0	0	7	R	1	0	0	0	4	4	4	4	8.5
38.1.4	38	0	0	0	0	1	0	0	0	1	0	9	R	1	0	0	0	4	4	4	4	6
40.2.1	40	0	0	0	0	1	0	0	0	0	0	7	R	1	0	0	0	4	4	4	4	8.6
42.2.4	42	0	0	0	0	1	1	1	0	0	0	8	R	1	0	0	0	4	4	4	4	8.1
43.1.1	43	0	0	1	0	0	1	1	1	0	0	9	R	1	0	0	0	4	4	4	4	8
46.4.7	46	0	0	1	0	1	1	1	1	0	0	9	R	1	0	0	0
48.4.4		0	0	1	0	1	1	1	0	0	0	12	UN	1	0	0	0
1.1.1	1	0	0	0	0	1	0	0	0	0	1	6	R	0	1	0	0		8	8	9	7
1.2.6		0	0	0	0	1	0	0	0	0	1	6	T	0	1	0	0
7.0.1	7	0	0	0	0	1	0	0	0	0	1	6	R	0	1	0	0		8	8	9	6.8
7.1.3		0	0	0	0	1	0	0	0	0	1	6	R	0	1	0	0
7.6.12		0	0	0	0	1	0	0	0	0	1	6	UN	0	1	0	0
19.2.4	19	0	0	0	0	1	0	0	0	0	1	6	R	0	1	0	0		8	8	9	4.9
19.2.5		0	0	0	0	1	0	0	0	0	1	6	T	0	1	0	0
25.2.3	25	0	0	0	0	1	0	0	0	0	1	6	R	0	1	0	0		8	8	9	4.9
25.3.2		0	0	0	0	1	0	0	0	0	1	6	T	0	1	0	0
32.6.4		0	0	0	0	1	0	0	0	0	1	6	R	0	1	0	0		8	8	9	6.2
35.1.5.	35	0	0	0	0	1	0	0	0	0	1	6	R	0	1	0	0		8	8	9	6.5
44.1.4	44	0	0	0	0	1	0	0	0	0	1	6	R	0	1	0	0		8	8	9	4.1
45.1.8	45	0	0	0	0	1	0	0	0	0	1	6	T	0	1	0	0
45.2.5		0	0	0	0	1	0	0	0	0	1	6	R	0	1	0	0		8	8	9	6.8
4.0.4	4	1	0	1	1	1	1	1	1	1	0	12	R	0	0	1	0		8	8	9	4.3
11.1.6	11	1	0	1	1	1	1	1	1	1	0	12	R	0	0	1	0		8	8	9	2.6
13.2.6	13	1	0	1	1	1	1	1	1	0	0	13	R	0	0	1	0		8	8	9	7.5
15.1.4	15	1	0	1	1	1	1	1	1	1	0	11	T	0	0	1	0
18.2.7	18	1	0	1	0	1	1	1	1	1	0	12	R	0	0	1	0		8	8	9	6.4
21.2.6	21	1	0	1	1	1	1	1	1	1	0	12	R	0	0	1	0		8	8	9	5.7
23.2.2d	23	1	0	1	1	1	1	1	1	1	0	12	R	0	0	1	0		8	8	9	8.2
27.1.3	27	1	0	1	1	1	1	1	1	0	0	12	R	0	0	1	0		8	8	9	4.9
27.3.5		1	0	1	1	1	1	1	1	0	0	12	T	0	0	1	0
28.1.6	28	1	0	1	1	1	1	1	1	0	0	12	R	0	0	1	0		8	8	9	7.3
34.1.6		1	0	1	1	1	1	1	1	1	0	12	T	0	0	1	0
34.6.6		1	0	1	1	1	1	1	1	1	0	12	UN	0	0	1	0
5.1.3	5	0	1	1	0	0	1	1	1	0	0	9	R	0	0	0	1
5.4.5		0	1	1	0	0	1	1	1	0	0	11	R	0	0	0	1		8	8	9	5.8
7.6.10		0	1	0	0	0	1	1	1	0	0	10	UN	0	0	0	1
8.0.7	8	0	1	1	0	1	1	1	1	0	0	12	R	0	0	0	1		8	8	9	5.6
15.3.2		0	1	1	0	0	1	1	1	0	0	11	R	0	0	0	1		8	8	9	6.8
17.5.6	17	0	0	1	0	0	1	1	1	0	0	9	R	0	0	0	1		8	8	9	4.6
28.6.8		0	1	1	1	0	1	1	1	0	0	12	UN	0	0	0	1
33.6.5		0	1	1	1	0	1	1	1	0	0	12	UN	0	0	0	1
37.5.5	37	0	0	1	0	0	1	1	1	0	0	9	R	0	0	0	1
39.0.3	39	0	1	1	0	0	1	1	1	0	0	11	R	0	0	0	1		8	8	9	8.2
48.0.2	48	0	1	1	0	0	1	1	1	0	0	11	R	0	0	0	1		8	8	9	8
48.5.6		0	1	1	0	0	1	1	1	0	0	11	UN	0	0	0	1
49.1.3	49	0	1	1	0	0	1	1	1	0	0	11	R	0	0	0	1		8	8	9	6.8
49.5.6		0	1	1	0	0	1	1	1	0	0	11	UN	0	0	0	1
36.5.9														0			1
30.6.6		0	0	1	0	1	1	1	0	0	0	10	UN	1	0	0	0
26.1.8	26	0	0	0	0	1	0	0	0	1	0	11	T	1	0	0	0
4.5.7		0	0	0	0	1	1	1	0	0	0	8	UN	1	0	0	0
9.1.5	9	0	0	1	0	1	1	1	0	0	0	10	R	1	0	0	0		8	8	9	4.6
9.2.7		0	0	1	0	1	1	1	0	0	0	10	T	1	0	0	0
12.5.6	12	0	0	1	0	0	1	1	1	0	0	9	UN	1	0	0	0
13.6.5		0	0	1	0	0	1	1	1	0	0	9	UN	1	0	0	0
14.0.5	14	0	0	1	0	1	0	0	1	0	0	10	R	1	0	0	0		8	8	9	6.8
16.1.1	16	0	0	0	0	1	1	1	0	0	0	8	R	1	0	0	0		8	8	9	8.3
16.5.9		0	0	0	0	1	1	1	0	0	0	8	UN	1	0	0	0
22.1.3	22	1	0	1	0	1	0	1	1	0	0	9	R	1	0	0	0
22.2.2c		0	0	0	0	1	1	1	0	0	0	8	T	1	0	0	0
22.4.4		1	0	1	0	1	0	1	1	0	0	10	UN	1	0	0	0		8	8	9	3.5
24.1.3	24	0	0	1	0	1	1	1	0	0	0	10	R	1	0	0	0		8	8	9	4.9
26.5.7		0	0	0	0	1	0	0	0	1	0	11	UN	1	0	0	0
29.6.3	29	0	0	1	0	1	0	0	0	1	0	11	UN	1	0	0	0
30.1.2	30	0	0	1	0	1	1	1	0	0	0	10	R	1	0	0	0		8	8	9	4.5
32.0.5	32	1	0	1	1	1	1	1	0	0	0	11	R	1	0	0	0
34.1.5	34	0	0	1	0	1	0	0	0	0	1	7	R	1	0	0	0		8	8	9	4.4
36.0.2	36	0	0	0	0	0	1	1	0	0	0	7	R	1	0	0	0		8	8	9	5.8
38.1.4	38	0	0	0	0	1	0	0	0	1	0	9	R	1	0	0	0		8	8	9	5.8
40.2.1	40	0	0	0	0	1	0	0	0	0	0	7	R	1	0	0	0		8	8	9	6.6
42.2.4	42	0	0	0	0	1	1	1	0	0	0	8	R	1	0	0	0		8	8	9	8.1
43.1.1	43	0	0	1	0	0	1	1	1	0	0	9	R	1	0	0	0		8	8	9	6.9
46.4.7	46	0	0	1	0	1	1	1	1	0	0	9	R	1	0	0	0		8	8	9	5.2
48.4.4		0	0	1	0	1	1	1	0	0	0	12	UN	1	0	0	0		8	8	9	7
1.1.1	1	0	0	0	0	1	0	0	0	0	1	6	R	0	1	0	0			24	26	5.5
1.2.6		0	0	0	0	1	0	0	0	0	1	6	T	0	1	0	0			24	26	4.9
7.0.1	7	0	0	0	0	1	0	0	0	0	1	6	R	0	1	0	0			24	26	5.1
7.1.3		0	0	0	0	1	0	0	0	0	1	6	R	0	1	0	0			24	26	4.9
7.6.12		0	0	0	0	1	0	0	0	0	1	6	UN	0	1	0	0
19.2.4	19	0	0	0	0	1	0	0	0	0	1	6	R	0	1	0	0			24	26	6.5
19.2.5		0	0	0	0	1	0	0	0	0	1	6	T	0	1	0	0
25.2.3	25	0	0	0	0	1	0	0	0	0	1	6	R	0	1	0	0
25.3.2		0	0	0	0	1	0	0	0	0	1	6	T	0	1	0	0
32.6.4		0	0	0	0	1	0	0	0	0	1	6	R	0	1	0	0
35.1.5.	35	0	0	0	0	1	0	0	0	0	1	6	R	0	1	0	0			24	26	4.2
44.1.4	44	0	0	0	0	1	0	0	0	0	1	6	R	0	1	0	0			24	26	3.6
45.1.8	45	0	0	0	0	1	0	0	0	0	1	6	T	0	1	0	0
45.2.5		0	0	0	0	1	0	0	0	0	1	6	R	0	1	0	0
4.0.4	4	1	0	1	1	1	1	1	1	1	0	12	R	0	0	1	0			24	26	4.6
11.1.6	11	1	0	1	1	1	1	1	1	1	0	12	R	0	0	1	0			24	26	3.4
13.2.6	13	1	0	1	1	1	1	1	1	0	0	13	R	0	0	1	0
15.1.4	15	1	0	1	1	1	1	1	1	1	0	11	T	0	0	1	0
18.2.7	18	1	0	1	0	1	1	1	1	1	0	12	R	0	0	1	0			24	26	6.2
21.2.6	21	1	0	1	1	1	1	1	1	1	0	12	R	0	0	1	0			24	26	5.7
23.2.2d	23	1	0	1	1	1	1	1	1	1	0	12	R	0	0	1	0			24	26	5.6
27.1.3	27	1	0	1	1	1	1	1	1	0	0	12	R	0	0	1	0
27.3.5		1	0	1	1	1	1	1	1	0	0	12	T	0	0	1	0
28.1.6	28	1	0	1	1	1	1	1	1	0	0	12	R	0	0	1	0
34.1.6		1	0	1	1	1	1	1	1	1	0	12	T	0	0	1	0
34.6.6		1	0	1	1	1	1	1	1	1	0	12	UN	0	0	1	0
5.1.3	5	0	1	1	0	0	1	1	1	0	0	9	R	0	0	0	1
5.4.5		0	1	1	0	0	1	1	1	0	0	11	R	0	0	0	1			24	26	5.9
7.6.10		0	1	0	0	0	1	1	1	0	0	10	UN	0	0	0	1
8.0.7	8	0	1	1	0	1	1	1	1	0	0	12	R	0	0	0	1			24	26	4.3
15.3.2		0	1	1	0	0	1	1	1	0	0	11	R	0	0	0	1			24	26	4.5
17.5.6	17	0	0	1	0	0	1	1	1	0	0	9	R	0	0	0	1			24	26	5.5
28.6.8		0	1	1	1	0	1	1	1	0	0	12	UN	0	0	0	1
33.6.5		0	1	1	1	0	1	1	1	0	0	12	UN	0	0	0	1
37.5.5	37	0	0	1	0	0	1	1	1	0	0	9	R	0	0	0	1			24	26	5.7
39.0.3	39	0	1	1	0	0	1	1	1	0	0	11	R	0	0	0	1			24	26	5.3
48.0.2	48	0	1	1	0	0	1	1	1	0	0	11	R	0	0	0	1
48.5.6		0	1	1	0	0	1	1	1	0	0	11	UN	0	0	0	1			24	26	6.2
49.1.3	49	0	1	1	0	0	1	1	1	0	0	11	R	0	0	0	1
49.5.6		0	1	1	0	0	1	1	1	0	0	11	UN	0	0	0	1			24	26	4.6
36.5.9				1										0			1
30.6.6		0	0	1	0	1	1	1	0	0	0	10	UN	1	0	0	0
26.1.8	26	0	0	0	0	1	0	0	0	1	0	11	T	1	0	0	0
4.5.7		0	0	0	0	1	1	1	0	0	0	8	UN	1	0	0	0			24	26	4.3
9.1.5	9	0	0	1	0	1	1	1	0	0	0	10	R	1	0	0	0
9.2.7		0	0	1	0	1	1	1	0	0	0	10	T	1	0	0	0			24	26	5.2
12.5.6	12	0	0	1	0	0	1	1	1	0	0	9	UN	1	0	0	0			24	26	6.5
13.6.5		0	0	1	0	0	1	1	1	0	0	9	UN	1	0	0	0
14.0.5	14	0	0	1	0	1	0	0	1	0	0	10	R	1	0	0	0			24	26	5.8
16.1.1	16	0	0	0	0	1	1	1	0	0	0	8	R	1	0	0	0
16.5.9		0	0	0	0	1	1	1	0	0	0	8	UN	1	0	0	0			24	26	5
22.1.3	22	1	0	1	0	1	0	1	1	0	0	9	R	1	0	0	0			24	26	4.8
22.2.2c		0	0	0	0	1	1	1	0	0	0	8	T	1	0	0	0
22.4.4		1	0	1	0	1	0	1	1	0	0	10	UN	1	0	0	0
24.1.3	24	0	0	1	0	1	1	1	0	0	0	10	R	1	0	0	0			24	26	4.8
26.5.7		0	0	0	0	1	0	0	0	1	0	11	UN	1	0	0	0			24	26	4.5
29.6.3	29	0	0	1	0	1	0	0	0	1	0	11	UN	1	0	0	0
30.1.2	30	0	0	1	0	1	1	1	0	0	0	10	R	1	0	0	0			24	26	5.7
32.0.5	32	1	0	1	1	1	1	1	0	0	0	11	R	1	0	0	0			24	26	4.6
34.1.5	34	0	0	1	0	1	0	0	0	0	1	7	R	1	0	0	0			24	26	3.3
36.0.2	36	0	0	0	0	0	1	1	0	0	0	7	R	1	0	0	0			24	26	5.7
38.1.4	38	0	0	0	0	1	0	0	0	1	0	9	R	1	0	0	0
40.2.1	40	0	0	0	0	1	0	0	0	0	0	7	R	1	0	0	0			24	26	4.5
42.2.4	42	0	0	0	0	1	1	1	0	0	0	8	R	1	0	0	0
43.1.1	43	0	0	1	0	0	1	1	1	0	0	9	R	1	0	0	0			24	26	5.8
46.4.7	46	0	0	1	0	1	1	1	1	0	0	9	R	1	0	0	0			24	26	4.5
48.4.4		0	0	1	0	1	1	1	0	0	0	12	UN	1	0	0	0
1.1.1	1	0	0	0	0	1	0	0	0	0	1	6	R	0	1	0	0				52	4.3
1.2.6		0	0	0	0	1	0	0	0	0	1	6	T	0	1	0	0
7.0.1	7	0	0	0	0	1	0	0	0	0	1	6	R	0	1	0	0
7.1.3		0	0	0	0	1	0	0	0	0	1	6	R	0	1	0	0
7.6.12		0	0	0	0	1	0	0	0	0	1	6	UN	0	1	0	0				52	2.5
19.2.4	19	0	0	0	0	1	0	0	0	0	1	6	R	0	1	0	0
19.2.5		0	0	0	0	1	0	0	0	0	1	6	T	0	1	0	0
25.2.3	25	0	0	0	0	1	0	0	0	0	1	6	R	0	1	0	0
25.3.2		0	0	0	0	1	0	0	0	0	1	6	T	0	1	0	0
32.6.4		0	0	0	0	1	0	0	0	0	1	6	R	0	1	0	0				52	4.6
35.1.5.	35	0	0	0	0	1	0	0	0	0	1	6	R	0	1	0	0
44.1.4	44	0	0	0	0	1	0	0	0	0	1	6	R	0	1	0	0
45.1.8	45	0	0	0	0	1	0	0	0	0	1	6	T	0	1	0	0
45.2.5		0	0	0	0	1	0	0	0	0	1	6	R	0	1	0	0
4.0.4	4	1	0	1	1	1	1	1	1	1	0	12	R	0	0	1	0
11.1.6	11	1	0	1	1	1	1	1	1	1	0	12	R	0	0	1	0
13.2.6	13	1	0	1	1	1	1	1	1	0	0	13	R	0	0	1	0
15.1.4	15	1	0	1	1	1	1	1	1	1	0	11	T	0	0	1	0
18.2.7	18	1	0	1	0	1	1	1	1	1	0	12	R	0	0	1	0				52	2.5
21.2.6	21	1	0	1	1	1	1	1	1	1	0	12	R	0	0	1	0				52	4.7
23.2.2d	23	1	0	1	1	1	1	1	1	1	0	12	R	0	0	1	0				52	4.6
27.1.3	27	1	0	1	1	1	1	1	1	0	0	12	R	0	0	1	0
27.3.5		1	0	1	1	1	1	1	1	0	0	12	T	0	0	1	0				52	4.5
28.1.6	28	1	0	1	1	1	1	1	1	0	0	12	R	0	0	1	0
34.1.6		1	0	1	1	1	1	1	1	1	0	12	T	0	0	1	0
34.6.6		1	0	1	1	1	1	1	1	1	0	12	UN	0	0	1	0				52	2.5
5.1.3	5	0	1	1	0	0	1	1	1	0	0	9	R	0	0	0	1				52	5.1
5.4.5		0	1	1	0	0	1	1	1	0	0	11	R	0	0	0	1
7.6.10		0	1	0	0	0	1	1	1	0	0	10	UN	0	0	0	1				52	3.1
8.0.7	8	0	1	1	0	1	1	1	1	0	0	12	R	0	0	0	1				52	5.6
15.3.2		0	1	1	0	0	1	1	1	0	0	11	R	0	0	0	1				52	4.5
17.5.6	17	0	0	1	0	0	1	1	1	0	0	9	R	0	0	0	1				52	4.2
28.6.8		0	1	1	1	0	1	1	1	0	0	12	UN	0	0	0	1				52	4.3
33.6.5		0	1	1	1	0	1	1	1	0	0	12	UN	0	0	0	1				52	3.3
37.5.5	37	0	0	1	0	0	1	1	1	0	0	9	R	0	0	0	1				52	4.7
39.0.3	39	0	1	1	0	0	1	1	1	0	0	11	R	0	0	0	1				52	4.4
48.0.2	48	0	1	1	0	0	1	1	1	0	0	11	R	0	0	0	1
48.5.6		0	1	1	0	0	1	1	1	0	0	11	UN	0	0	0	1
49.1.3	49	0	1	1	0	0	1	1	1	0	0	11	R	0	0	0	1
49.5.6		0	1	1	0	0	1	1	1	0	0	11	UN	0	0	0	1
36.5.9														0			1
30.6.6		0	0	1	0	1	1	1	0	0	0	10	UN	1	0	0	0				52	3.2
26.1.8	26	0	0	0	0	1	0	0	0	1	0	11	T	1	0	0	0
4.5.7		0	0	0	0	1	1	1	0	0	0	8	UN	1	0	0	0
9.1.5	9	0	0	1	0	1	1	1	0	0	0	10	R	1	0	0	0
9.2.7		0	0	1	0	1	1	1	0	0	0	10	T	1	0	0	0
12.5.6	12	0	0	1	0	0	1	1	1	0	0	9	UN	1	0	0	0
13.6.5		0	0	1	0	0	1	1	1	0	0	9	UN	1	0	0	0				52	4.7
14.0.5	14	0	0	1	0	1	0	0	1	0	0	10	R	1	0	0	0
16.1.1	16	0	0	0	0	1	1	1	0	0	0	8	R	1	0	0	0
16.5.9		0	0	0	0	1	1	1	0	0	0	8	UN	1	0	0	0
22.1.3	22	1	0	1	0	1	0	1	1	0	0	9	R	1	0	0	0				52	3.1
22.2.2c		0	0	0	0	1	1	1	0	0	0	8	T	1	0	0	0
22.4.4		1	0	1	0	1	0	1	1	0	0	10	UN	1	0	0	0
24.1.3	24	0	0	1	0	1	1	1	0	0	0	10	R	1	0	0	0				52	2.5
26.5.7		0	0	0	0	1	0	0	0	1	0	11	UN	1	0	0	0
29.6.3	29	0	0	1	0	1	0	0	0	1	0	11	UN	1	0	0	0				52	3
30.1.2	30	0	0	1	0	1	1	1	0	0	0	10	R	1	0	0	0
32.0.5	32	1	0	1	1	1	1	1	0	0	0	11	R	1	0	0	0
34.1.5	34	0	0	1	0	1	0	0	0	0	1	7	R	1	0	0	0
36.0.2	36	0	0	0	0	0	1	1	0	0	0	7	R	1	0	0	0				52	4
38.1.4	38	0	0	0	0	1	0	0	0	1	0	9	R	1	0	0	0				52	3.9
40.2.1	40	0	0	0	0	1	0	0	0	0	0	7	R	1	0	0	0				52	4.2
42.2.4	42	0	0	0	0	1	1	1	0	0	0	8	R	1	0	0	0
43.1.1	43	0	0	1	0	0	1	1	1	0	0	9	R	1	0	0	0
46.4.7	46	0	0	1	0	1	1	1	1	0	0	9	R	1	0	0	0
48.4.4		0	0	1	0	1	1	1	0	0	0	12	UN	1	0	0	0

## Sheet: Codes
Characters (Variables)	Explanation
S. aureus strains ID	Identification number for S. aureus strains
child ID	Identification number for childeren
Colonizing time (week)	The duration of S. aureus colonization (weeks)
First appearence (2m)	First appearance of strains with different STs in the infants’ gut during 0-2 months of age.
First appeared (12m)	First appearance of strains with different STs in the infants’ gut at 12 months of age.
Resident/Transient	Persistent (≥3 weeks of colonization), transient strains (<3 weeks of colonization), 1= persisten strain, 0 = transient strain and UN = unclassified strains
STs	Sequence types
CCs	Clonal Complexes
agr I, II, III and IV	Different agr allelic variations
lukm	leukotoxin M gene (1 = present, 0 = absent)
seh	gene seh (1 = present, 0 = absent)
sem	superantigen sem gene (1 = present, 0 = absent)
tst	toxic shock syndrome (1 = present, 0 = absent)
etb	exfoliative toxins B (1 = present, 0 = absent)
sed	sed gene (1 = present, 0 = absent)
selr	selr gene (1 = present, 0 = absent)
sec	entrotoxin C (1 = present, 0 = absent)
eta	exfoliative toxins A (1 = present, 0 = absent)
sea	entrotoxin A (1 = present, 0 = absent)
PVL	Panton-Valentine leukocidin (1 = present, 0 = absent)
hlb	β-hemolysin (1 = present, 0 = absent)
selp	selp gene (1 = present, 0 = absent)
seb	entrotoxin B (1 = present, 0 = absent)
etv	etv gene (1 = present, 0 = absent)
selq	selq gene (1 = present, 0 = absent)
etdjapan	etdjapan gene (1 = present, 0 = absent)
sel	entrotoxin l (1 = present, 0 = absent)
seo	entrotoxin O (1 = present, 0 = absent)
Edin	edin gene (1 = present, 0 = absent)
selk	selk gene (1 = present, 0 = absent)
No toxin	the absence of all screened superantigen toxin genes (1 = no toxin genes, 0 = detection of at least one toxin gene)
bsp	gene for bone sialoprotein-binding protein (1 = present, 0 = absent)
cna	gene for collagen-binding protein (1 = present, 0 = absent)
lbp	gene for laminin-binding protein (1 = present, 0 = absent)
ebp	gene for elastin-binding protein (1 = present, 0 = absent)
fib	gene ﬁbrinogen-binding protein (1 = present, 0 = absent)
clfA	gene for clumping factors A (1 = present, 0 = absent)
clfB	gene for clumping factors B (1 = present, 0 = absent)
fnbA	gene ﬁbronectin-binding proteins A (1 = present, 0 = absent)
fnbB	ﬁbronectin-binding proteins B (1 = present, 0 = absent)
Virulence score	Summing of the numbers of virulence genes carried by each strain
Population counts 1w	The population levels of S. aureus at 1 week of age
Population counts 2 w	The population levels of S. aureus at 2 weeks of age
Population counts 4 w	The population levels of S. aureus at 4 weeks of age
Population counts 8 w	The population levels of S. aureus at 8 weeks of age
Population counts 6 m	The population levels of S. aureus at 6 months of age
Population counts 12 m	The population levels of S. aureus at12 months of age
ST15	1 = ST15 strains and 0 = Other STs
ST30	1 = ST30 strains and 0 = Other STs
ST45	1 = ST45 strains and 0 = Other STs
Other STs	1 = strains that do not belong to one of the major STs (ST15, ST30 and ST45) and 0 = strains that belong to one of the major STs (ST15, ST30 and ST45)
Age 4 weeks	Detection of S. aureus strains in fecal samples obtained from infants at 4 weeks of age, 1= present of S. aureus, 0 = absent of S. aureus
Age 8 weeks	Detection of S. aureus strains in fecal samples obtained from infants at 8 weeks of age, 1= present of S. aureus, 0 = absent of S. aureus
Age 24 weeks	Detection of S. aureus strains in fecal samples obtained from infants at 24weeks of age, 1= present of S. aureus, 0 = absent of S. aureus
Age 52 weeks	Detection of S. aureus strains in fecal samples obtained from infants at 52 weeks of age, 1= present of S. aureus, 0 = absent of S. aureus
Pupulation counts	The population counts of S. aureus strains in fecal samples obtained from infants at various time-points during their first year of life.
